# Supplementary material for: Artificial Intelligence in Gastrointestinal Wireless Capsule Endoscopy: A Systematic Literature Review and Meta-Analysis
Source: Diagnostics (Basel). 2026 Apr 23;16(9):1269. doi: 10.3390/diagnostics16091269 (PMC13162847; doi:10.3390/diagnostics16091269)
Supplement: Supplementary file 1 [file diagnostics-16-01269-s001.zip]

Archive with 6 entries (6 files):
- S1_search_queries.pdf
- S2_PRISMA_2020_checklist_and_flow_diagram_new_SRs_v1.pdf
- S3_CHARMS_checklist.xlsx
- S4_ROB_results.xlsx
- S5_grouped_meta_summary_category.xlsx
- S6_grouped_meta_summary_by_GI_region.xlsx
