# Supplementary material for: Artificial Intelligence in Gastrointestinal Wireless Capsule Endoscopy: A Systematic Literature Review and Meta-Analysis
Source: Diagnostics (Basel). 2026 Apr 23;16(9):1269. doi: 10.3390/diagnostics16091269 (PMC13162847; doi:10.3390/diagnostics16091269)
Supplement: Supplementary file 1 [file diagnostics-16-01269-s001.zip › S3_CHARMS_checklist.xlsx]

## Sheet: Sheet1
Covidence ID	Impact Factor	First Author	DOI	Your decision	short reason	Year	Country	Studied region of GI tract	Gastrointestinal Problem	Application category	Time period	Number of samples	Type of patients	Age (median)	Sex (male %)	Data source	Involved hospital department	Research question	Study design	Measured outcome	ML application	Setting	Clinical checklists	Implemented ML models	Deep learning	Hyperparameters optimization	All performance metrics	Cross validation	External validation	Comparison with previous studies	Study limitation	Other useful information or explanations
223	7	Teng Zhou	10.1016/j.compbiomed.2017.03.031	Yes	Deep learning for quantitative analysis in celiac disease using VCE	2017	China	Small Bowel	Celiac disease	Celiac Disease	May 2008 - July 2009	11 celiac disease patients and 10 controls, analyzed via VCE	Patients with celiac disease and controls	50.5 years (females), 44 years (males)	45.45% (5 out of 11 celiac patients)	Columbia University Medical Center	Department of Medicine, Celiac Disease Center	Quantitative analysis of celiac disease using GoogLeNet and VCE data	Retrospective study	Quantitative analysis of villous atrophy using evaluation confidence	Deep learning (GoogLeNet) for image classification and severity assessment	Analysis using historical patient data	N/A	GoogLeNet (Deep CNN)	Yes	Not explicitly detailed	Sensitivity and Specificity of 100% in testing set	7-fold cross-validation performed	No	Compared with previous VCE methods and manual diagnosis	Small sample size, limited data for validation	Potential future application for real-time mucosal analysis
227	10.048	Dimitris K. Iakovidis	10.1109/TMI.2018.2837002	Yes	Big Yes, Weakly-Supervised CNN	2018	Greece, UK	Entire GI Tract	Various anomalies including polyps, ulcers, and bleeding	Mixed / General Abnormality	2015–2018	Varied (image dataset includes multiple anomalies)	Patients undergoing endoscopy	Not provided	Not provided	Multiple public datasets (KID, MICCAI)	University of Thessaly, Royal Infirmary of Edinburgh	Develop weakly-supervised CNN for anomaly detection and localization in GIE	Retrospective	Classification and localization accuracy	Anomaly detection and localization in GIE images	Analysis	None specified	WCNN with saliency detection	Yes, WCNN architecture with ICU	SGD optimizer, batch size: 50, learning rate: 0.001	AUC: 88% (localization), 96% (detection)	No	Yes (weakly supervised, compared with traditional methods)	Yes, compared with conventional and weakly supervised methods	Limited to single-center public datasets; pixel-level annotation not used	Methodology effective for real-time anomaly detection and localization in GIE
122	22.68	Zhen Ding	10.1053/j.gastro.2019.06.025	Yes	Big Yes, clinical, multicenter	2019	China	Small Bowel	Inflammation, ulcer, polyps, lymphangiectasia, bleeding, vascular disease, protruding lesion	Mixed / General Abnormality	2016–2018	6,970 patients; 158,235 images	Patients with small-bowel diseases and normal variants	Not provided	Not provided	Collected by authors	Department of Gastroenterology, Union Hospital, Huazhong University of Science and Technology	Develop CNN for high-sensitivity identification of SB lesions in CE	Retrospective	Sensitivity, specificity, reading time	Lesion detection in capsule endoscopy	Real practice	None specified	Convolutional Neural Network (CNN)	Yes, ResNet	None specified	Per-patient sensitivity: 99.88%, specificity: 100%	No	No	Yes, compared with conventional gastroenterologist reading	High time requirement for conventional reading, retrospective design	Reduced reading time from 96.6 to 5.9 minutes per patient with CNN-assisted reading
303	7.2	Romain Leenhardt	10.1016/j.gie.2018.06.036	Yes	Clinical	2019	France	Small Bowel	GI angiectasia	Bleeding / Vascular	2011–2018	2946 images with lesions, 600 GIA frames	Patients with GI bleeding	Mean age: 72	61% male	Computer-Assisted Diagnosis for Capsule Endoscopy (CAD-CAP) database	Sorbonne University, Department of Hepato-Gastroenterology	Develop CNN model for automated GIA detection in SB-CE images	Retrospective	Sensitivity, specificity, PPV, NPV	GIA detection and segmentation in CE images	Analysis	None specified	CNN with semantic segmentation	Yes, segmentation with CNN	Not provided	Sensitivity: 100%, Specificity: 96%, PPV: 96.15%, NPV: 100%	No	No	Yes, compared with other segmentation approaches	Single-center, system limited to SB-CE PillCam SB3 only	Achieved optimal diagnostic performance; useful for automated GIA detection in clinical settings
332	6.698	Amit Kumar Kundu	10.1016/j.compbiomed.2019.103478	Yes	High IF, SVM, bleeding	2019	Bangladesh	Entire GI Tract	Bleeding	Bleeding / Vascular	2019	2350 images (450 bleeding, 1900 non-bleeding)	Patients undergoing capsule endoscopy	Not provided	Not provided	Public database (30 WCE videos)	Bangladesh University of Engineering and Technology	Develop probability density function (PDF) model for bleeding detection in WCE	Retrospective	Sensitivity, specificity, accuracy	Bleeding detection and localization	Analysis	None specified	SVM classifier with Rayleigh PDF fitting	No deep learning, uses Rayleigh PDF	Gaussian RBF kernel SVM	Sensitivity: 97.55%, Specificity: 96.59%, Accuracy: 96.77%	Yes	No	Yes, compared with other PDF and histogram-based methods	Single-center, limited to pixel-based classification	Proposed PDF fitting shows superior performance; reduced feature dimension, computationally efficient
225	6.7	Tomonori Aoki	10.1016/j.gie.2018.10.027	Yes	AI system using CNN for detecting erosions and ulcerations in WCE	2019	Japan	Small Bowel	Erosions and ulcerations in the small bowel	Ulcer / Erosion / Inflammation	October 2009 - January 2018	115 patients (training), 65 patients (validation), 5360 training images, 10,440 validation images	Patients undergoing wireless capsule endoscopy (WCE)	Mean age 63 years (training)	54% male (training dataset)	University of Tokyo Hospital	Department of Gastroenterology, University of Tokyo	Develop and validate CNN for detecting erosions and ulcerations in WCE	Retrospective study with CNN validation	AUC, sensitivity, specificity, and accuracy for detecting erosions and ulcerations	Single Shot Multibox Detector (SSD) based CNN for detection	Clinical validation with retrospective data analysis	N/A	Single Shot Multibox Detector (SSD)	Yes	Fine-tuning with stochastic gradient descent	AUC: 0.958, Sensitivity: 88.2%, Specificity: 90.9%, Accuracy: 90.8%	Not explicitly mentioned	No	Compared with manual detection methods	Single-center study, limited dataset diversity	Potential to reduce physician workload and improve detection accuracy
216	1.018	Sen Wang	10.1155/2019/7546215	Yes	Relevant to WCE ulcer recognition using CNN	2019	China	Gastrointestinal tract (Ulcers)	Ulcers	Ulcer / Erosion / Inflammation	NaN	1416 videos	Ulcer patients	NaN	73%	Wireless Capsule Endoscopy (WCE)	Gastroenterology	Feasibility of deep learning for WCE ulcer recognition	Experimental study	Test accuracy, sensitivity, specificity, F1 score	Yes	Hospitals and medical centers	NaN	HAnet (ResNet-34 based)	Yes	NaN	Accuracy: 92.05%, Sensitivity: 91.64%, Specificity: 92.42%	5-fold	NaN	Compared with other CNN models and handcrafted features	Limited generalizability; small lesion recognition challenges	Visualization using CAM; dataset of 1416 WCE videos
405	3.745	Libin Lan	10.1109/ACCESS.2019.2901568	Yes	Detection of WCE abnormalities with CNNs	2019	China	Small Bowel	Various abnormalities (bleeding, polyps, etc.)	Mixed / General Abnormality	Not specified	7,381 WCE images	Patients undergoing WCE	NaN	NaN	WCE datasets from Jinshan Science & Technology and Given Imaging	Chongqing University collaborations	Can CNN improve abnormality detection in WCE with localization?	Retrospective observational study	mAP, recall, detection accuracy	Yes	Single-center and multicenter collaborations	NaN	CascadeProposal (based on Fast R-CNN)	Yes	Transfer learning, tuned IoU, NMS, SGD	mAP: 70.3%, Recall: >80% at IoU 0.8	Not explicitly mentioned	Not performed	Improved detection over traditional R-CNN methods	Limited dataset, no real-time deployment	Introduced transfer learning for fast convergence
116	4.62	U Deding	10.1177/2050640620937593	Yes	Mapping OC and the CCE images in incomplete OC.	2020	Denmark	Colon	Polyps >5mm, Polyps >9mm	Polyp / Tumor / Protruded Lesion	2016–2018	97 patients	Patients with incomplete OC	Not provided	Not provided	Collected by authors	Department of Surgery, Odense University Hospital	Investigate AI algorithm to complete colonic investigations post-incomplete OC	Prospective	Sensitivity, completion rate	AI-based location tracking	Real practice	None specified	AI-based tracking algorithm	Yes	None specified	Sensitivity: 2.67 (for polyps >5mm), 1.91 (for polyps >9mm)	No	No	Yes, relative comparison with CTC	Single-center, small sample size	Improved tracking accuracy to identify colon completion in CCE
200	7.2	Eyal Klang	10.1016/j.gie.2019.11.012	Yes	Just CNN, 50/50	2020	Israel	Small Bowel	Ulcers in Crohn’s Disease	IBD (Crohn’s, UC)	Not provided	17,640 images from 49 patients	Patients with known Crohn's disease and control subjects	Median age: 28	50% male	Collected by authors	Department of Gastroenterology, Sheba Medical Center	Develop CNN model for automated detection of Crohn's ulcers in capsule endoscopy	Retrospective	Classification accuracy (ulcer detection)	Ulcer detection in capsule endoscopy	Analysis	None specified	Xception CNN	Yes, Xception (transfer learning)	Adam optimizer, learning rate: 0.001, batch size: 16	AUC: 0.94-0.99, Accuracy: 95.4-96.7%	Yes	No	Yes, compared with previous AI methods	Limited to ulcer detection, single-center study	High accuracy and reduced reading time in Crohn's ulcer detection
326	10.093	Keita Otani	10.1055/a-1167-8157	Yes	High IF	2020	Japan	Small Bowel	Erosions, ulcers, vascular lesions, tumors	Mixed / General Abnormality	2009–2019	167 patients; 398 erosions/ulcers, 538 vascular lesions, 4590 tumors, 34437 normal images	Patients undergoing capsule endoscopy	Mean age: 63.6	55% male	Collected by authors	University of Tokyo Hospital	Develop a RetinaNet-based AI model for multiclass lesion detection in CE	Retrospective	Classification accuracy, AUC	Multiclass lesion detection in WCE images	Analysis	None specified	RetinaNet	Yes, RetinaNet	Five-fold cross-validation	AUC for ulcers/erosions: 0.996, vascular lesions: 0.950, tumors: 0.950	Yes	Yes	Yes, compared with SSD model	Limited normal images; possible overfitting in small dataset	Superior performance to SSD in detecting small-bowel lesions with high AUC values across classes
436	5.3	Yixuan Yuan	10.1109/TASE.2019.2936645	Yes		2020	Hong Kong	Colon	Polyps	Polyp / Tumor / Protruded Lesion	2019	7,200 images from 80 patients	Patients undergoing WCE	Not provided	Not provided	Collected by authors	City University of Hong Kong	Develop DenseNet-UDCS for polyp detection with unbalanced discriminant and category-sensitive constraints	Retrospective	Recognition accuracy, F1-score, recall, AUC	Polyp recognition in WCE images	Analysis	None specified	DenseNet-UDCS	Yes, DenseNet with UD and CS constraints	Adam optimizer, batch size 128, data augmentation	Accuracy: 97.09%, F1-score: 0.9512, AUC: 0.95	Yes	No	Yes, compared with VGG-16, ResNet-50	Dataset imbalance, limitations in illumination effects on polyp detection	DenseNet-UDCS model demonstrated high recognition rate; improved accuracy for polyp detection
131	5	Akiyoshi Tsuboi	10.1111/den.13507	Yes	AI system using CNN for detecting small-bowel angioectasia in CE images	2020	Japan	Small Bowel	Small-bowel angioectasia	Bleeding / Vascular	Not explicitly stated	141 patients (training), 28 patients (validation)	Patients with diagnosed small-bowel angioectasia using CE	68.5 years (validation set)	54% male (validation set)	Hiroshima University Hospital, University of Tokyo Hospital, Sendai Kousei Hospital	Department of Endoscopy and Gastroenterology	Develop and validate CNN for automatic detection of angioectasia in CE	Retrospective study using CNN and CE data	Sensitivity, specificity, AUC for angioectasia detection	Single Shot Multibox Detector (SSD) based CNN for image analysis	Clinical testing with retrospective image data	N/A	Single Shot Multibox Detector (SSD)	Yes	Fine-tuning using stochastic gradient descent	AUC: 0.998, Sensitivity: 98.8%, Specificity: 98.4%	N/A	No	Compared with existing manual detection methods	Single-center data, validation only for still images	Potential to reduce physician workload in CE reading
264	3.7	Tomonori Aoki	10.1111/jgh.14941	Yes	Deep CNN for detecting blood content in CE images	2020	Japan	Small Bowel	Blood content detection	Bleeding / Vascular	2009-2015	27,847 images (training), 10,208 images (test)	Patients undergoing CE	53.4 years (mean)	56%	PillCam SB2 and SB3 Capsule Endoscopy	The University of Tokyo Hospital	Validation of CNN for blood detection in CE	Retrospective observational study	Sensitivity, specificity, accuracy, AUC	Yes	Single-center	NaN	ResNet50-based CNN	Yes	Stochastic Gradient Descent, ResNet50 fine-tuning	Accuracy: 99.89%, AUC: 0.9998, Sensitivity: 96.63%	NaN	Not explicitly performed	Outperformed SBI system in sensitivity and specificity	Small test dataset, retrospective design	Faster image analysis: ~40 images/second
250	6.7	Hiroaki Saito	10.1016/j.gie.2020.01.054	Yes	CNN for automatic detection of protruding lesions in WCE	2020	Japan	Small Bowel	Protruding lesions (polyps, nodules, epithelial tumors, etc.)	Polyp / Tumor / Protruded Lesion	2009-2018	30,584 images for training; 17,507 for testing	Patients with and without small bowel protruding lesions	60.1 years (Mean)	65.8%	PillCam SB2 and SB3	Sendai Kousei Hospital, University of Tokyo, Hiroshima University Hospital	Can CNN detect protruding lesions in WCE accurately?	Retrospective observational study	AUC, sensitivity, specificity, detection rate	Yes	Multicenter	NaN	Single Shot MultiBox Detector (SSD) CNN	Yes	Learning rate 0.0001, SGD, bounding box adjustment	AUC: 0.911, Sensitivity: 90.7%, Specificity: 79.8%	Not explicitly performed	Not performed	Improved performance over prior studies with protruding lesions	Retrospective design, limited lesion diversity, single system manufacturer	Detections per patient 98.6%; faster image analysis (0.03s/image)
121	3.5	Charles Houdeville	10.1016/j.dld.2021.08.026	Yes	Big yes, multiple imaging system to generalize	2021	France	Small Bowel	Angiectasias	Bleeding / Vascular	2021	1,200 frames	Patients with GI bleeding	Not provided	Not provided	Collected by authors	Sorbonne Université, Centre d’Endoscopie Digestive, Hôpital Saint-Antoine	Evaluate AI for detection and characterization of angiectasias across CE systems	Retrospective	Sensitivity, specificity for frame detection	Detection and characterization of angiectasias	Analysis	None specified	Deep Learning (Axaro)	Yes	None specified	Sensitivity: 97.4%, Specificity: 98.8% for Pillcam; Sensitivity: 96.1%, Specificity: 97.8% for Mirocam	No	No	Yes, compared to prior AI studies	Single-center, focused only on angiectasias in still images	Multisystem-compatible AI with high diagnostic performance across different CE systems
135	2.3	Tonmoy Ghosh	10.1007/s10278-021-00428-3	Yes	50-50	2021	USA	Small Intestine	Bleeding, angiodysplasia, tumors	Mixed / General Abnormality	Not provided	2,350 images (450 bleeding, 1900 non-bleeding)	Patients with suspected intestinal bleeding	Not provided	Not provided	Publicly available databases	University of Alabama, New Jersey Institute of Technology	Develop deep transfer learning framework to detect bleeding and delineate bleeding zones in CE images	Retrospective	Detection accuracy, bleeding zone segmentation	Automated bleeding and bleeding zone detection	Analysis	None specified	Convolutional Neural Network (CNN)	Yes, AlexNet and SegNet	Learning rate: 0.0001, batch size: 10	F1 Score: 98.49%, Sensitivity: 97.51%, Specificity: 99.88%, Accuracy: 99.44%	No	No	Yes, compared with other DL models	Challenges in real-time detection and arbitrary bleeding zone shapes	Significant annotation time reduction and accuracy gains in bleeding detection
168	5.43	Chao Liao	10.1016/j.cmpb.2021.106189	Yes	high-precision registration	2021	China	Small Intestine	Functional GI disorders, Dysmotility	Localization / Motility	Not provided	50,000 frames across 9 videos	Patients undergoing GI motility assessment	Not provided	Not provided	Collected by authors	Department of Gastroenterology, Second Affiliated Hospital of Army Medical University	Develop Timecycle-WCE for automatic ROI registration in WCE frames	Retrospective	Registration accuracy, consistency	Region-based ROI registration in consecutive WCE frames	Analysis	None specified	Timecycle-WCE (DL-based registration model)	Yes, Unsupervised Deep Learning	Not provided	PCK@10: 66.49%, JPE: 17.26 pixels	No	No	Yes, compared to MEIR and DeepMatching	Fixed ROI size limits adaptability, sensitivity to out-of-patient frames	Enhanced WCE motility assessment through ROI alignment without supervision
170	3.2	Jürgen Herp	10.3390/diagnostics11020193	Yes	Localization	2021	Denmark	Colon	Polyps, inflammatory diseases, tumors	Mixed / General Abnormality	Not provided	42 patients, 84 videos	Patients with colonoscopy follow-up need	Not provided	Not provided	Collected by authors	Maersk Mc-Kinney Moller Institute, University of Southern Denmark	Feature point tracking for localization of colon capsule endoscopy	Retrospective	Localization accuracy	Capsule localization and path reconstruction	Analysis	None specified	Feature Point Tracking (SURF) with RANSAC filtering	No	Not provided	Average path error: 4 ± 0.7 cm, Section accuracy: 86%	No	Yes	Compared with previous capsule localization models	No ground truth validation, error propagation challenges	First to achieve full colon path reconstruction in endoscopy capsule
181	3.8	Andrea Caroppo	10.1016/j.compmedimag.2020.101852	Yes		2021	Italy	Small Bowel	Bleeding, lesions	Bleeding / Vascular	Not provided	2,352 images (303 with bleeding)	Patients undergoing WCE for GI bleeding	Not provided	Not provided	KID Dataset (publicly available)	Institute for Microelectronics and Microsystems, CNR, Italy	Develop transfer learning model for bleeding detection in WCE images	Retrospective	Classification accuracy	Bleeding and lesion classification	Analysis	None specified	Three DCNNs: VGG19, InceptionV3, ResNet50	Yes, combined CNNs with SVM classifier	Feature fusion with mRMR; AvgVP used as fusion rule	Acc: 97.65%, Sensitivity: 95.70%	Yes	No	Yes, compared with single CNN architectures	Dataset size limited for complex bleeding variations	Combined CNN model outperforms single architectures for WCE bleeding detection
398	3.9	Furqan Rustam	10.1109/ACCESS.2021.3061592	Yes		2021	Pakistan, South Korea	Entire GI Tract	Bleeding	Bleeding / Vascular	Not provided	5,000 images from 33 patients	Patients with GI tract infections	Not provided	Not provided	Sheikh Zayed Hospital, Rahim Yar Khan (data collected)	Khwaja Fareed University of Engineering and Information Technology	Classify bleeding WCE images using CNN model	Retrospective	Accuracy, precision, recall, F1 score, Cohen’s kappa	Classification of bleeding in WCE images	Analysis	None specified	BIR (MobileNet + custom CNN)	Yes, MobileNet combined with CNN	Adam optimizer	Accuracy: 0.993, Precision: 1.0, Recall: 0.994, F1 Score: 0.997, Cohen’s kappa: 0.995	Yes	No	Yes, compared with previous ML and DL models	Dataset imbalance, no external validation dataset	Demonstrated high performance in detecting bleeding; dataset imbalance addressed with augmentation
133	6.7	Ji Xia	10.1016/j.gie.2020.05.027	Yes	AI system for gastric lesion detection via MCE (Magnet)	2021	China	Gastric Region	Detection of various gastric lesions (e.g., erosion, polyp)	Mixed / General Abnormality	July 2014 - May 2018	697 patients, 1,023,955 MCE images	Patients undergoing MCE	Not explicitly stated	Not explicitly stated	Changhai Hospital, Shanghai	National Clinical Research Center for Digestive Diseases	Development of an AI-based gastric lesion detection system for MCE	Retrospective study and system validation	Diagnostic sensitivity, specificity, PPV, NPV, accuracy for gastric lesions	CNN and faster-RCNN for multi-class lesion detection	Clinical testing phase for MCE	N/A	CNN (ResNet-34), Faster-RCNN	Yes	Optimization of sensitivity and specificity with multi-CNN approach	Sensitivity: 96.2%, Specificity: 76.2%, PPV: 16%, NPV: 99.7%, AUC for positive images: 0.84	Not explicitly mentioned	No	Compared with conventional clinician performance	Retrospective design, relatively low specificity	Potential for reducing inter-physician variability in lesion detection
148	5	Yunseob Hwang	10.1111/den.13787	Yes	Improved classification and localization approach using CNN for SBCE	2021	Republic of Korea	Small Bowel	Various small bowel lesions, including hemorrhagic and ulcerative lesions	Ulcer / Erosion / Inflammation	2007 - 2019	526 SBCE videos (training), 5,760 independent images (validation)	Patients undergoing SBCE	Not explicitly stated	Not explicitly stated	Multiple hospitals in Korea	Division of Gastroenterology, Department of Internal Medicine, Catholic University of Korea	Develop CNN for automatic detection of small bowel lesions using Grad-CAM	Retrospective study using SBCE data	Accuracy, sensitivity, specificity for hemorrhagic and ulcerative lesion detection	CNN based on VGGNet with Grad-CAM visualization	Clinical research and simulation environment	N/A	VGGNet-based CNN	Yes	Not detailed	Sensitivity: 97.61%, Specificity: 96.04%, Accuracy: 96.83% (combined model)	10-fold cross-validation used	Performed using images from other hospitals	Compared with existing conventional binary classification models	Retrospective design, limited to hemorrhagic and ulcerative lesions	Proposed model showed improved localization ability using Grad-CAM
71	3.3	Miguel José Mascarenhas Saraiva	10.1136/bmjgast-2021-000753	Yes	Deep learning for identification of small bowel lesions using WCE	2021	Portugal	Small Bowel	Small bowel lesions with different haemorrhagic potential	Unspecified	2015 - 2020	4,319 patients, 53,555 CE images	Patients undergoing WCE	Not explicitly stated	Not explicitly stated	São João University Hospital and ManopH Gastroenterology Clinic	Department of Gastroenterology	Develop CNN for automatic identification of lesions and bleeding potential classification	Multicentric, retrospective study with CNN validation	Sensitivity, specificity, accuracy for lesion detection and bleeding classification	Convolutional Neural Network (CNN) for lesion identification and classification	Clinical testing and retrospective data analysis	N/A	Denary CNN with transfer learning from Xception model	Yes	Learning rate of 0.0001, batch size of 32, 100 epochs	Sensitivity: 87.8%, Specificity: 99.4%, AUCs between 0.97 and 1.00	Not explicitly mentioned	No	Compared with manual classification methods	Retrospective design, small percentage of OMOM CE system data	Improved detection of lesions with high haemorrhagic potential
251	9.4	Tomonori Aoki	10.1016/j.gie.2020.04.080	Yes	Deep learning-based detection system for abnormalities in CE	2021	Japan	Small Bowel	Various abnormalities (mucosal breaks, angioectasia, etc.)	Bleeding / Vascular	October 2009 - May 2018	379 patients, 66,028 CE images for training	Patients undergoing small-bowel capsule endoscopy (CE)	Mean age 62.3 years (test set)	57% male (test set)	University of Tokyo, Hiroshima University Hospital, Sendai Kosei Hospital	Department of Gastroenterology and Endoscopy, various institutions	Develop and validate CNN-based detection for various abnormalities in CE videos	Retrospective multicenter study	Detection rate, sensitivity, specificity for multiple abnormalities	Single Shot Multibox Detector (SSD) and ResNet50-based CNN	Clinical validation with retrospective CE data	N/A	SSD for detecting multiple abnormalities, ResNet50 for blood content	Yes	Not detailed	Detection rates: 99% overall, Specificity varies by abnormality	Not explicitly mentioned	No	Compared with QuickView mode	Single CE device, retrospective design	Potential for reducing physician reading time for CE videos
79	2.7	Miguel José Mascarenhas Saraiva	10.1007/s10151-021-02517-5	Yes	AI system using CNN for protruding lesions detection in colon capsule endoscopy (CCE)	2021	Portugal	Colon	Protruding lesions (e.g., polyps, tumors)	Polyp / Tumor / Protruded Lesion	2010 - 2020	3,387,259 frames from 24 CCE exams, 3,640 images for training/validation	Patients undergoing CCE for detection of colonic lesions	Not explicitly stated	Not explicitly stated	São João University Hospital, Porto, Portugal	Department of Gastroenterology, São João University Hospital	Develop a CNN-based model for automatic detection of protruding colonic lesions	Retrospective study using CCE data for CNN development and validation	Sensitivity, specificity, AUROC for detecting protruding lesions	Convolutional Neural Network (CNN) for automatic lesion detection	Clinical and research setting using retrospective data	N/A	Xception-based CNN model	Yes	Learning rate 0.0001, batch size 16, 100 epochs	Sensitivity: 90.7%, Specificity: 92.6%, AUROC: 0.97	N/A	No	Compared with manual CCE reading by specialists	Retrospective design, limited to 24 patient CCE exams	Potential to improve CCE efficiency and diagnostic yield
305	6.7	Yiftach Barash	10.1016/j.gie.2020.05.066	Yes	Ordinal CNN for Crohn's disease ulcer severity grading	2021	Israel	Small Bowel	Ulcer severity in Crohn's disease	IBD (Crohn’s, UC)	Not explicitly mentioned	17,640 images (7391 ulcers, 10,249 normal)	Patients with Crohn's disease	NaN	NaN	PillCam SB3 Capsule Endoscopy	Sheba Medical Center, Gastroenterology	Validation of CNN for ulcer severity grading	Retrospective observational study	Accuracy, F1 score, sensitivity, specificity	Yes	Single-center	NaN	Ordinal CNN	Yes	Order loss, binary cross entropy	Accuracy: ~91% (grade 1 vs grade 3), F1: 0.912 (1 vs 3)	5-fold	Not explicitly performed	First for ordinal grading in CE	Limited dataset size, challenges in intermediate grading	Implemented transfer learning for small dataset
179	2.5	Miguel Mascarenhas Saraiva	10.3390/medicina57121378	Yes	Deep learning for angioectasia detection in DAE images	2021	Portugal	Small Bowel	Angioectasia	Bleeding / Vascular	2020-2021	6740 images (training and validation)	Patients undergoing DAE	NaN	NaN	Device-Assisted Enteroscopy (DAE)	São João University Hospital, Porto	Validation of CNN for automatic angioectasia detection	Retrospective observational study	Sensitivity, specificity, accuracy, AUC	Yes	Single-center	NaN	Xception-based CNN	Yes	Learning rate: 0.0001, Batch size: 16, Epochs: 100	Accuracy: 95.3%, AUC: 0.988, Sensitivity: 88.5%, Specificity: 97.1%	NaN	Not explicitly performed	First study to apply CNN for angioectasia detection in DAE	Small sample size, single-center study	High processing speed: ~155 frames/second
253	10	Eyal Klang	10.1093/ecco-jcc/jjaa234	Yes	Deep learning for Crohn's disease stricture detection	2021	Israel	Small Bowel	Crohn's Disease (intestinal strictures)	IBD (Crohn’s, UC)	2009-2018	27,892 images (1,942 strictures; 14,266 normal mucosa; 11,684 ulcers)	Crohn's Disease patients	NaN	NaN	PillCam SBIII, Rapid 9 software	Sheba Medical Center, Israel	Accuracy of deep learning models for detecting Crohn's strictures in CE	Retrospective study with 10 patient-level cross-validation experiments	AUC, sensitivity, specificity, F1 score	Yes	Single-center	NaN	EfficientNet-B5	Yes	Adam optimizer, learning rate: 10^-5	AUC: 0.989 (strictures vs. normal), Accuracy: 93.5%, Sensitivity: 92%, Specificity: 89%	10-fold patient-level	Not explicitly performed	Extended beyond ulcer detection to stricture detection	Retrospective, reliance on still images; lacks time-lapse information	Uses Grad-CAM for visualization of classifications
176	4.3	Samir Jain	10.1016/j.compbiomed.2021.104789	Yes	WCENet: Detection and localization of GI anomalies in WCE images	2021	India, Norway, Czech Republic, Malaysia	Small Bowel	Inflammatory, polyp, vascular, and normal abnormalities	Mixed / General Abnormality	2018-2021	Combined KID dataset; images with augmentation	Patients with various GI anomalies	NaN	NaN	KID dataset	Charles University, OsloMet, University of Hradec Kralove	Can WCENet improve anomaly detection and localization in WCE images?	Experimental with CNN-based model WCENet	Classification accuracy, localization precision (IoU, dice coefficient)	Yes	Multicenter collaboration	NaN	WCENet (Custom CNN, Grad-CAM++, SegNet)	Yes	Adam optimizer, momentum 0.9, dropout layers	Accuracy: 98%, AUC: 99%, F1-score: 0.98	5-fold	Not explicitly tested	Outperformed nine state-of-the-art methods	Limited labeled datasets, focus on KID dataset only	Fusion of Grad-CAM++ and SegNet improved localization
30	3	Miguel Mascarenhas Saraiva	10.1159/000518901	Yes	clinical	2022	Portugal	Small Intestine	Obscure gastrointestinal bleeding (OGIB)	Bleeding / Vascular	2015–2020	1,229 patients; 22,095 frames (13,510 with blood, 8,585 normal mucosa)	Patients with suspected GI bleeding	Not provided	Not provided	Collected by authors	Department of Gastroenterology, São João University Hospital, Porto	Develop a CNN for automatic detection of blood in CE images	Retrospective	Detection accuracy, sensitivity, specificity, precision	Image classification (blood/no blood)	Analysis	None specified	Convolutional Neural Network (CNN)	Yes, Xception model (CNN architecture)	Learning rate: 0.0001, batch size: 32, epochs: 100 (selected by trial and error)	Sensitivity: 98.6%, Specificity: 98.9%, Accuracy: 98.5%, Precision: 98.7%, AUC: 1.0	Not specified	No	Yes, compared to Aoki et al. and Pan et al.	Single-center, retrospective, image-based, limited generalizability for other CE systems	Computation rate of 184 images per second, analysis time for full-length CE video estimated at 109 seconds
87	6.7	Guillem Pascual	10.1016/j.compbiomed.2022.105631	Yes	Self-Supervised	2022	Spain/Denmark	Entire GI tract	Polyp detection	Polyp / Tumor / Protruded Lesion	2016–2021	6,970 patients	Mixed patients	Not provided	Not provided	Collected by authors	Department of Mathematics and Informatics, University of Barcelona	Develop a self-supervised learning method for WCE	Retrospective	Polyp detection accuracy, sensitivity, specificity	Polyp detection	Analysis	None specified	Convolutional Neural Network (CNN)	Yes, custom self-supervised CNN	None specified	Accuracy: 92.77%, AUC: 95.00%	Yes	No	Yes, compared with state-of-the-art methods	Class imbalance issues due to rare pathology	Developed a new self-supervised method without need for class balance
142	2.6	João Afonso	10.1007/s11517-021-02486-9	Yes		2022	Portugal	Small Bowel	Ulcers, erosions	Ulcer / Erosion / Inflammation	2015–2020	1,483 CE exams, 6,130 frames (4,233 containing ulcers and erosions)	Patients with inflammatory bowel disease	Not provided	Not provided	Collected by authors	São João University Hospital, Porto	Develop CNN for automatic identification of ulcers and erosions in small bowel mucosa with bleeding risk differentiation	Retrospective	Detection accuracy, sensitivity, specificity	Ulcer and erosion detection with bleeding risk	Analysis	None specified	Convolutional Neural Network (CNN)	Yes, Xception model with transfer learning	Learning rate: 0.0001	Accuracy: 95.6%, Sensitivity: 90.8%, Specificity: 97.1%	No	No	Yes, compared with previous CNN models	Single-center, limited to PillCam SB3 system	High image processing speed; significant reduction in reading time for gastroenterologists
157	5.37	Jun-Xiao Zhou	10.3748/wjg.v28.i41.5931	Yes	Big Yes, clinical	2022	China	Small Bowel	Polyp segmentation with artifacts	Localization / Motility	2016–2019	277 polyp images from 480 patients	Patients with gastrointestinal disorders	Not provided	Not provided	Collected by authors and from two public datasets	Department of Gastroenterology, Guangzhou First People’s Hospital	Improve polyp segmentation in CE images with artifacts using ensemble learning	Retrospective	Polyp segmentation accuracy (IoU, Dice)	Segmentation	Analysis	None specified	Snapshot ensemble with SegNet, U-Net, Attention-UNet, ResNet-UNet, HarDMSEG	Yes, ensemble of DL models	Decay rate: 0.3, epochs: 75	IoU improved by 0.08%-7.01%, Dice by 0.61%-4.93%	No	No	Yes, compared with single model performance	Limitations in real-time detection, complex training setup	First to use ensemble learning for artifact-affected CE image segmentation
158	3.5	Md. Jahin Alam	10.1109/JTEHM.2022.3198819	Yes		2022	Bangladesh/USA	Entire GI tract	Ulcer, erosion, bleeding, lymphangiectasia, angiectasia	Mixed / General Abnormality	Not provided	47,238 images	Patients with GI abnormalities	Not provided	Not provided	Kvasir-Capsule public dataset	Bangladesh University of Engineering and Technology, University of Texas at Dallas	Develop RAt-CapsNet model for multi-class GI disease classification with attention mechanism	Retrospective	Classification accuracy, F1-score	Binary and multi-class classification of abnormalities	Analysis	None specified	RAt-CapsNet (combines CNN with attention mechanisms)	Yes, attention-based RAt-CapsNet	Not provided	Binary classification accuracy: 98.51%, multi-class accuracy: 95.65%	No	No	Yes, compared to AlexNet and GoogLeNet	Data imbalance, limited contextual information	First to use RAt-CapsNet model with dual pipelines for regional and volumetric attention
193	3.7	Naoki Higuchi	10.1371/journal.pone.0269728	Yes	Severity of ulcerative colitis	2022	Japan	Entire Colon	Ulcerative colitis	IBD (Crohn’s, UC)	2018–2020	739,021 images	Patients with moderate or mild UC	Not provided	Not provided	Collected by authors at Hirosaki University		Develop ResNet50-based automated severity scoring for UC in capsule endoscopy	Prospective	Classification accuracy, severity mapping	Image classification for severity scoring	Real practice	None specified	ResNet50	Yes, ResNet50 (deep CNN)	Adam optimizer, learning rate: 0.00025, 50 epochs	Training accuracy: 99.2%, Validation accuracy: 97.3%	No	No	Yes, compared with previous severity grading methods	Single-center, limitations in image quality and consistency	Automated severity mapping may reduce image interpretation burden in UC	Not provided
248	9.07	João Pedro Sousa Ferreira	10.1093/ecco-jcc/jjab117	Yes	Multi-center	2022	Portugal	Small Intestine and Colon	Ulcers, erosions	Ulcer / Erosion / Inflammation	2017–2020	8,085 images	Patients with Crohn’s Disease	Not provided	Not provided	Collected by authors	São João University Hospital, Faculty of Medicine of the University of Porto	Develop CNN model for automatic detection of ulcers and erosions in Crohn’s disease using PCC images	Retrospective	Sensitivity, specificity, PPV, NPV, accuracy	Ulcer and erosion detection in PCC images	Analysis	None specified	Xception model	Yes, Xception CNN with ImageNet weights	Not provided	Sensitivity: 90.0%, Specificity: 96.0%, Accuracy: 92.4%	No	No	Yes, compared with manual expert review	Single-center, retrospective, tested on still frames only	Pioneer model for automatic detection in Pillcam Crohn’s capsule images with high accuracy
297	4.67	Saqib Mahmood	10.3390/biomedicines10092195	Yes	50-50, just compared on some CNN	2022	Pakistan, China, UK	Stomach	Peptic Ulcer, other GI disorders	Ulcer / Erosion / Inflammation	2021–2022	47,238 images	Patients with suspected GI tract disorders	Not provided	Not provided	Kvasir-Capsule dataset (public)	Khwaja Fareed University, Dalian Maritime University, Aberystwyth University	Develop CNN-based GIDD-Net for GI tract disorder classification	Retrospective	Classification accuracy, F1-score, AUC	GI disorder classification in WCE images	Analysis	None specified	Custom CNN (GIDD-Net) with BL-SMOTE for class balance	Yes, CNN with BL-SMOTE for class balancing	Adam optimizer, various layers and filters	Accuracy: 98.9%, AUC: 99.8%, F1-Score: 98.9%	No	No	Yes, compared with VGG16, EfficientNet-B0	Class imbalance, no real-time deployment validation	High accuracy in peptic ulcer detection; effective class balancing with BL-SMOTE
406	3.9	Meryem Souaidi	10.1109/ACCESS.2022.3171238	Yes		2022	Morocco	Entire GI Tract	Polyps	Polyp / Tumor / Protruded Lesion	Not provided	Multiple datasets: PillCam COLON, CVC-ClinicDB, ETIS-Larib	Patients with GI polyp indications	Not provided	Not provided	Collected by authors and from public datasets	University of Ibn Zohr	Develop MP-FSSD network for small polyp detection in WCE and colonoscopy images	Retrospective	Mean Average Precision (mAP), detection speed (FPS)	Polyp detection in WCE and colonoscopy images	Analysis	None specified	MP-FSSD with VGG16 backbone	Yes, MP-FSSD with transfer learning on VGG16	Adam optimizer, transfer learning on PASCAL VOC and COCO	mAP: WCE: 93.4%, Colonoscopy: 91.56%	Yes	No	Yes, compared with FSSD, DSSD, and other SSD variations	Limitations in dataset diversity; further testing required	MP-FSSD showed superior mAP and FPS in small polyp detection; improved edge pooling and feature fusion in SSD
199	3.9	Miguel Mascarenhas	10.3390/diagnostics12061445	Yes	Automatic diagnosis of protruding lesions in colon capsule endoscopy using deep learning	2022	Portugal	Colon	Protruding lesions (polyps, epithelial tumors, etc.)	Polyp / Tumor / Protruded Lesion	2010 - 2020	124 patients, 5,715 CCE frames	Patients with protruding lesions detected via CCE	Not explicitly stated	Not explicitly stated	São João University Hospital and ManopH Gastroenterology Clinic	Department of Gastroenterology	Develop a CNN for automatic detection of protruding lesions in CCE	Retrospective multicenter study using CNN validation	Sensitivity, specificity, AUROC for protruding lesion detection	Modified Xception model for image analysis	Clinical setting with retrospective image analysis	N/A	Xception-based CNN model with transfer learning	Yes	Learning rate: 0.0001, batch size: 128, 30 epochs	AUROC: 0.99, Sensitivity: 90.0%, Specificity: 99.1%, Accuracy: 95.3%	3-fold cross validation	No	Compared with conventional detection methods	Retrospective study design, limited patient numbers	Potential to reduce reading time for CCE exams
109	3.99	Tom Kratter	10.3390/diagnostics12102490	Yes	Deep learning for ulcer detection in multiple capsule endoscopy types	2022	Israel	Small Bowel, Colon	Ulcer detection and grading	Ulcer / Erosion / Inflammation	Not explicitly mentioned	33,100 CE images	Patients with Crohn’s disease and normal mucosa	NaN	NaN	PillCam SB3 and PillCam Crohn Capsule Endoscopy	Sheba Medical Center	Validation of a multi-domain deep learning model for ulcer detection	Retrospective observational study	AUC, accuracy, sensitivity, specificity	Yes	Single-center	NaN	EfficientNet-B4 CNN	Yes	Adam optimizer, learning rate: 5 × 10^−5, batch size: 12	AUC: >0.98, Accuracy: >97%	5-fold	Not explicitly performed	Extended to multiple capsule types; improved over single-domain models	Retrospective design, limited to two capsule types from one manufacturer	Uses Grad-CAM for visualization of ulcers in CE images
50	13.37	Xia Xie	10.1001/jamanetworkopen.2022.21992	Yes	CNN model for improving small bowel CE efficiency and accuracy	2022	China	Small Bowel	Various small bowel abnormalities	Mixed / General Abnormality	2012-2021	5825 SBCE examinations	Patients undergoing small bowel capsule endoscopy	49.8 years (mean)	60.9%	OMOM Capsule Endoscopy System	Multiple centers (51) in China	Can CNN improve small bowel CE detection rates and reduce reading times?	Multicenter, retrospective diagnostic study	Detection rate, sensitivity, specificity, reading time	Yes	Multicenter	TRIPOD guidelines	EfficientNet for primary screening; YOLO for secondary screening	Yes	Used cascading decision network structure	Detection rate: 95.9%, Sensitivity: 98.8%, Reading time reduced by 89.3%	NaN	Validated on independent centers (22 centers)	Improved detection and reduced errors over CR models	Miss rate of 4.1%, retrospective data from a single country	Significant reduction in workload with SmartScan
201	3.2	SangYup Oh	10.3390/diagnostics13193133	Yes	sequence of image instead of still frames	2023	South Korea	Small Bowel	Bleeding, inflammation, vascular, polyp	Mixed / General Abnormality	2002–2022	1,431,344 images (across 260 cases)	Mixed GI patients	Not provided	Not provided	Collected by authors	Dongguk University Ilsan Hospital	Develop a Transformer-based model (VWCE-Net) for lesion detection in WCE videos	Retrospective	Sensitivity, specificity	Lesion detection across video frames	Analysis	None specified	Transformer-based VWCE-Net	Yes, Transformer with self-attention	Adam optimizer, learning rate: 0.005	Sensitivity: 95.1%, Specificity: 83.4%	No	No	Yes, compared with YOLOv4, XceptionNet	Long processing time, single-center dataset	First to use Transformer for WCE video-level lesion detection
210	4	Raizy Kellerman	10.1177/17562848231172556	Yes		2023	Israel	Small Bowel	Crohn's Disease	IBD (Crohn’s, UC)	2011–2021	101 patients	Newly diagnosed Crohn's patients	Median age: 27	53.5% female	Collected by authors	Sheba Medical Center	Develop TimeSformer model to predict biological therapy initiation in Crohn's Disease	Retrospective	Predictive accuracy, AUC	Predictive modeling for biological therapy initiation	Analysis	STROBE	TimeSformer (video-based transformer)	Yes, TimeSformer with spatiotemporal features	Adam optimizer, fivefold cross-validation	AUC: 0.86, Training accuracy: 82%, Testing accuracy: 81%	Yes	No	Yes, compared with Lewis Score, fecal calprotectin	Small cohort, no external validation, focused on biological therapy initiation only	Spatiotemporal model outperformed human indices for therapy prediction in Crohn's Disease
217	2.5	Mehrdokht Bordbar	10.1186/s12938-023-01186-9	Yes		2023	Iran	Entire GI Tract	Ulcers, bleeding, polyps, and multiple other GI lesions	Mixed / General Abnormality	Not provided	29 patients, 14,691 frames	Mixed GI patients	Mean age: 53.5	66% male	Collected by authors	Namazi Hospital, Shiraz University of Medical Sciences	Develop a 3D-CNN for multiclass classification of WCE frames	Retrospective	Classification accuracy across lesion types	Multiclass frame classification in WCE	Analysis	None specified	3D-CNN and 2D-CNN models	Yes, 3D-CNN (spatiotemporal features)	Adam optimizer, learning rate: 0.0001, 150 epochs	Accuracy: 99.20%, Sensitivity: 98.92%	No	No	Yes, compared with AlexNet, Inception-V3, DenseNet, etc.	Single-center dataset, imbalanced class distribution	3D-CNN shows substantial improvement in detecting lesions vs. 2D-CNN models
220	5	Sharib Ali	10.1038/s41597-023-01981-y	Yes		2023	Multi-country (UK, Norway, France, Italy, Egypt)	Colon	Polyps	Polyp / Tumor / Protruded Lesion	Not provided	300 patients, 8037 frames	Patients undergoing colonoscopy for CRC screening	Not provided	Not provided	PolypGen dataset (public)	Multi-centre (University of Leeds, Oxford Biomedical Research Centre, etc.)	Develop multi-centre polyp detection and segmentation dataset	Not applicable	Polyp detection and segmentation	Polyp detection and segmentation across centers	Analysis	None specified	Multiple CNN-based segmentation models	Yes, multiple CNN architectures (FCN, U-Net, DeepLabV3+, etc.)	Adam optimizer, learning rate: 0.01, batch size: 16	Dice Score (DSC): up to 0.82, F2 score: 0.80, Accuracy: 98%	Yes	Yes	Yes, tested on data from different centers	Inter-center variability, polyp annotation heterogeneity	First multi-centre segmentation dataset for polyp generalization assessment
243	5.374	Ye Chu	10.3748/wjg.v29.i5.879	Yes	Clinical	2023	China	Small Intestine	Angiodysplasias	Bleeding / Vascular	2014–2020	12,403 images	Patients with angiodysplasias undergoing capsule endoscopy	Not provided	Not provided	Collected by authors	Department of Gastroenterology, Ruijin Hospital, Shanghai Jiao Tong University	Develop a CNN segmentation model for angiodysplasias lesion recognition	Retrospective	Segmentation accuracy, lesion localization	Lesion segmentation in CE	Analysis	None specified	ResNet50-based CNN with feature fusion	Yes, ResNet50	SGD optimizer, initial learning rate 0.02	Pixel Accuracy: 99%, mIOU: 0.69, PPV: 94.27%, NPV: 98.74%	No	No	Yes, compared with PSPNet, DeeplabV3+, UperNet	Single-center dataset; requires high-quality image input	Proposed method improves lesion detection accuracy in angiodysplasias CE images
294	3.2	Sofia A. Athanasiou	10.3390/diagnostics13050865	Yes	50-50, just compared on some CNN	2023	Greece	Esophagus, Stomach, Small Intestine, Colon	Bleeding, Angiodysplasias, Haemangiomas	Bleeding / Vascular	2019–2020	5520 frames	WCE patients	Not provided	Not provided	Collected by authors	Aretaeio Hospital, Technical University of Crete	Implement CNN-based CAD tool on FPGA for real-time GI organ boundary tracking	Prospective	Sensitivity, specificity for organ boundary detection	Organ boundary detection and classification	Real practice	None specified	CNN models (three variants)	Yes, CNNs with different filter sizes and layer configurations	SGD optimizer, dropout layers to prevent overfitting	Sensitivity: 96.55% (Esophagus), 81.08% (Stomach), 89.65% (Small Intestine), 100% (Colon); Specificity: 94.73%, 96.55%, 97.89%, 98.94%	No	Yes	Yes, compared with other CNN-based approaches	No external validation; small dataset	The FPGA-based model achieved high accuracy for boundary detection in real-time processing
301	7.2	Akihiko Sumioka	10.1016/j.gie.2023.07.024	Yes	Clinical	2023	Japan	Small Intestine (Duodenum, Jejunum, Ileum)	Primary Small-Bowel Follicular Lymphoma	Other Rare Pathologies	2011–2021	26 patients	Primary small-bowel FL patients	Mean age: 60.9	50% male	Collected by authors	Hiroshima University Hospital	Evaluate CNN-based CE system for disease surveillance in primary small-bowel FL	Retrospective	FL detection rate, physician agreement	Disease surveillance in small-bowel FL	Analysis	None specified	EfficientDet CNN model	Yes, EfficientDet (variant used for CE)	Adam optimizer, 55,072 training images	Sensitivity: 81.2%, Specificity: 88.6%, AUC: 0.91	No	No	Yes, compared with physician diagnosis	Single-center, limited by small sample size	First study using CNN for disease surveillance in small-bowel FL via CE; effective in cases with good cleansing level
307	4.67	Javeria Naz	10.3390/biomedicines11061723	Yes	50-50, just compared on some CNN	2023	Pakistan, Norway, UK, Saudi Arabia	Entire GI Tract	Bleeding, ulcers, esophagitis	Mixed / General Abnormality	2020–2023	Various (two datasets)	Patients with GI abnormalities	Not provided	Not provided	Hybrid Dataset (public) and Kvasir-V1	Noroff University College, COMSATS University Islamabad	Hybrid CNN method for detecting GI abnormalities using XcepNet23 and ResNet18	Retrospective	Accuracy, sensitivity, specificity	Classification of GI diseases in WCE images	Analysis	None specified	XcepNet23, ResNet18	Yes, XcepNet23 and ResNet18 with PSO, BDA, MFO optimization	Various optimizers: BDA, MFO, PSO	Hybrid dataset: Accuracy 100%, Kvasir-V1: 99.24%	Yes	No	Yes, compared with prior classifiers like DenseNet	Limitations in class diversity; no real-time validation	Achieved high accuracy with optimized hybrid approach; suitable for clinical use in WCE diagnostics
97	3.9	Ayako Nakada	10.3390/biomedicines11030942	Yes	Improved AI detection of small bowel lesions using revised RetinaNet model	2023	Japan	Small Bowel	Ulcerations, vascular lesions, and tumors	Mixed / General Abnormality	April 2009 - July 2019	651 patients, >10 million WCE images	Patients with obscure GI bleeding, small intestine tumors, abdominal symptoms	Not explicitly stated	Not explicitly stated	Nine hospitals across Japan	Various gastroenterology departments across nine hospitals	Development and validation of AI-assisted WCE lesion detection	Retrospective study with multicenter data	Sensitivity, specificity, accuracy for detecting ulcers, vascular lesions, tumors	Revised RetinaNet for object detection	Clinical setting with retrospective data	N/A	Revised RetinaNet	Yes	Model trained with >10 million images for optimization	Mean AUC: 0.997 (ulcers), 0.998 (vascular), 0.998 (tumors); Sensitivity: 0.919, 0.878, 0.876	Five-fold stratified cross-validation	No	Compared with prior RetinaNet versions	Retrospective design, limited to specific lesions	Potential for daily clinical practice use in lesion diagnosis
128	4.1	Tomonori Aoki	10.1111/jgh.16369	Yes	CNN	2024	Japan	Small Bowel	Mucosal breaks, angioectasia, protruding lesions	Mixed / General Abnormality	2009–2019	36 CE videos, 43 lesions	Patients with abnormal lesions in CE	Not provided	Not provided	Collected by authors	University of Tokyo, Hiroshima University Hospital, Sendai Kousei Hospital	Compare existing and novel CNN systems for small bowel CE in clinical utility	Retrospective	Detection rate, reading time, psychological stress	Detection of abnormalities in CE	Real practice	None specified	Two CNN systems: existing and novel CNN	Yes, EfficientDet	None specified	Detection rates: A (77%), B (67%), C (79%)	No	No	No comparative prior studies	Small sample, trainee-only readers, limited to three reading modes	Novel CNN system significantly reduced reading time and psychological stress in trainee endoscopists
274	3.2	Ali Sahafi	10.3390/diagnostics14050474	Yes	My paper	2024	Denmark, Poland	Colon	Polyps	Polyp / Tumor / Protruded Lesion	Not provided	2500 images	Patients undergoing capsule endoscopy	Not provided	Not provided	KID Dataset	University of Southern Denmark, Pomeranian Medical University	Utilise YOLO-V8 for polypoid lesion segmentation in WCE images	Retrospective	Precision, recall, mAP	Polypoid lesion detection and segmentation	Analysis	None specified	YOLO-V8 variants (n, s, m, l, x)	Yes, YOLO-V8	Adam optimizer, varied configurations for each variant	Precision: 98%, Recall: 97.9%, mAP: 97.4%	Yes	No	Yes, compared with FANet, PraNet	Single-center dataset; limited generalizability	High precision and recall in polyp segmentation; significant improvement over previous YOLO models
295	5.37	Rui-Ya Zhang	10.3748/wjg.v30.i2.170	Yes	Big yes, robust, clinically relevant AI solution	2024	China	Small Bowel	Various SB lesions with bleeding risks	Bleeding / Vascular	2013–2023	111,861 images	Patients with GI issues	Not provided	Not provided	Collected by authors	The Fifth Clinical Medical College of Shanxi Medical University	Develop ResNet-50 and YOLO-V5 two-stage model for SB lesion classification and bleeding risk evaluation	Retrospective	Classification accuracy, detection accuracy	Classification and bleeding risk evaluation in SB lesions	Real practice	None specified	Improved ResNet-50 and YOLO-V5	Yes, ResNet-50 with MHSA, YOLO-V5 with ASPP	SGD optimizer, 48 ms/image processing time	Accuracy: 98.96%, Sensitivity: 99.17%, Specificity: 99.92%	No	No	Yes, compared with endoscopist diagnosis accuracy	Single-center, lacks real-time video analysis capability	Enhanced diagnostic efficiency and bleeding risk assessment; useful for high-risk bleeding group identification
395	3.9	Tsedeke Temesgen Habe	10.1109/ACCESS.2024.3456100	Yes	YOLOV3	2024	Finland	Entire GI Tract	Polyps, Angiectasia, Erosions, Ulcers	Mixed / General Abnormality	2023–2024	47,238 images (class-annotated)	WCE patients	Not provided	Not provided	Kvasir-Capsule dataset (public)	University of Eastern Finland	Evaluate object detection models (RTMDet, Faster RCNN, RetinaNet) for WCE pathology detection	Retrospective	Precision, recall, F-score	Pathology detection and classification in WCE images	Analysis	None specified	SSD300, EfficientDet, Faster RCNN, RetinaNet, YOLOv3, RTMDet	Yes, SSD300, EfficientDet, RTMDet, and YOLOv3	Optimization for recall, precision, F-score metrics	Best models: SSD300 F-score: 99.67%, RTMDet-S AUC: 0.91	No	No	Yes, compared with MS-COCO and other object detection models	Single dataset used; model robustness needs testing on diverse datasets	RTMDet-S and SSD300 showed high F-score; RTMDet best for real-time efficiency with accuracy
409	3.9	Mohamed Achraf Belabbes	10.1109/ACCESS.2024.3360853	Yes		2024	Morocco	Entire GI Tract	Polyps	Polyp / Tumor / Protruded Lesion	2023–2024	Several datasets: PillCam COLON, Kvasir-SEG, ETIS-Larib, CVC-ClinicDB	Patients with suspected polyps	Not provided	Not provided	Mixed: Public and collected by authors	University of Ibnou Zohr	Optimize SPDNet for accurate detection of small polyps in WCE images	Retrospective	Mean Average Precision (mAP), F1-score	Detection of small polyps	Analysis	None specified	SPDNet (modified SSD with VGG-16 backbone)	Yes, modified SSD with multi-scale feature maps and attention	Batch size 8, Adam optimizer, data augmentation techniques	mAP: 94.32%, F1-score: 91.37%	Yes	Yes	Yes, compared with SSD, YOLO, and DenseNet variants	High model complexity; limited generalizability without further testing	SPDNet showed superior accuracy for small polyp detection in WCE images
96	5	Kyung Seok Choi	10.1111/den.14670	Yes	Deep learning application for SBCE improvement	2024	South Korea	Small Bowel	Small-bowel bleeding (SSBB)	Bleeding / Vascular	February 2018 - July 2020	202	Patients with suspected small-bowel bleeding (SSBB)	64.7	62.2	Consecutive patient data from Yeouido St. Mary's and Seoul St. Mary's Hospitals	Division of Gastroenterology	Evaluate clinical utility of CNN reanalysis in SBCE	Retrospective study	Detection rate of meaningful findings by CNN and diagnostic change	Reanalysis of SBCE videos using CNN	Clinical practice, South Korea	Reviewed by gastroenterologists	Convolutional Neural Network (CNN) based on VGGNet	Yes, with Grad-CAM visualization	NaN	Accuracy > 96%, AUC = 0.9957	NaN	No	Compared to prior human readings	Retrospective design, small sample size, potential biases	Reanalysis improved detection rate and diagnostic changes in SBCE results
124	1.3	Akihito Yokote	10.1002/deo2.258	Yes	AI application in object detection for SBCE, Dataset	2024	Japan	Small Bowel	Varied, including Crohn’s disease, angiodysplasia, etc.	IBD (Crohn’s, UC)	September 2014 - June 2021	954 patients, 18,481 images	Patients undergoing small bowel CE	NaN	NaN	Kyushu University Hospital	Department of Medicine and Clinical Science	Creation and validation of an AI model for object detection in small bowel CE	Retrospective study	Clinical outcomes not explicitly detailed; focus was on AI model performance and potential as a reading aid	Object detection using YOLO v5 on small bowel CE	Analysis phase, not fully tested in real clinical practice	Reviewed by specialists, annotations verified through discussion	YOLO v5 (Object Detection Model)	Yes, with object detection	Yes, YOLOv5 parameter tuning described	Sensitivity ~91%, AUC >0.9 for most annotations	Three-fold cross-validation used	No	Compares with previous object detection AI models	Limited dataset diversity, single CE system, varied image quality	Open-access dataset and model available for community use
317	3.8	Dong Liu	10.1038/s41598-024-74123-y	Yes	Deep learning model for colonoscopic polyp segmentation	2024	China	Colon	Colonic polyps for colorectal cancer prevention	Polyp / Tumor / Protruded Lesion	Ongoing	3 public datasets: 1,000 polyp images (Kvasir-SEG), 590 images (Kvasir-Instrument), 55 images (KvasirCapsule-SEG)	NaN	NaN	NaN	Public datasets (Kvasir)	NaN	Improve accuracy and speed in colonoscopic polyp segmentation using a Transformer model	Algorithm development and validation	Segmentation accuracy, Dice coefficient, inference speed	Transformer-based segmentation model (NA-SegFormer)	Algorithm testing, not applied directly in clinical settings	NaN	NA-SegFormer (Transformer-based)	Yes	Described for model tuning	Dice coefficient, Accuracy, Precision, Recall	Performed with public datasets	Tested with unseen dataset (KvasirCapsule)	Compared with state-of-the-art models	Small dataset, potential generalization challenges	Real-time segmentation speed tested, open-source code available
21	6.7	Xia Xie	10.1016/j.gie.2024.06.004	Yes	Relevant to SS Plus AI system for gastric and intestinal lesion detection	2024	China	Stomach and Small Bowel	Gastric and Small Bowel Lesions	Mixed / General Abnormality	November 2021 - August 2022	1069 training, 342 validation	Patients undergoing capsule endoscopy	42 years (Median)	45.61%	Magnetically Controlled Capsule Endoscopy (FAMCE)	Gastroenterology	Improvement in lesion detection using AI in capsule endoscopy	Multicenter, retrospective diagnostic study	Sensitivity, specificity, accuracy, diagnostic efficiency	Yes	Multicenter	TRIPOD reporting guidelines	SS Plus (EfficientNet, YOLONet)	Yes	NaN	Sensitivity: 98.08%, Specificity: 100%	NaN	Performed on 3 medical centers	Compared with CR and similar AI models	Limited lesion types, single system manufacturer	Improves diagnostic ability of junior endoscopists, trained on 2.6M images
107	3.9	Seung-Joo Nam	10.3390/biomedicines12081704	Yes	AI for real-time organ localization and transit time in WCE	2024	Republic of Korea	Stomach, Small Intestine, Colon	Organ transit and localization	Localization / Motility	2018-2021	2,392,462 images	Patients undergoing wireless capsule endoscopy	NaN	NaN	PillCam™ SB3 (Medtronic)	Gastroenterology	Enhancing organ localization and transit time estimation in WCE using CNN-LSTM	Retrospective study with a deep learning model	Accuracy, Sensitivity, Specificity, F1-score, MCC, G-mean	Yes	Multicenter	NaN	EfficientNet-B0, CNN, LSTM	Yes	Sharpness-Aware Minimization optimizer, Gaussian filter	Accuracy: 97.1%, F1-score: 97.1%, Sensitivity: >95%, Specificity: >95%, MCC: 0.93-0.94, G-mean: 0.95-0.97	NaN	NaN	Outperformed CNN-only models, incorporated temporal dependencies	Dataset from a single manufacturer; retrospective design; no prospective validation	Proposed CNN-LSTM model integrates temporal data for robust performance even under challenging conditions
203	2.6	Lan Li	10.1016/j.clinre.2024.102334	Yes	CE-YOLOv5 model for lesion detection in capsule endoscopy	2024	China	Small Bowel	Various small bowel lesions	Mixed / General Abnormality	2016-2022	1,452 patients for training; 298 for testing	Patients with small bowel lesions	NaN	NaN	PillCam SB2 and SB3 Capsule Endoscopy	Department of Gastroenterology	Validation of CE-YOLOv5 for real-time lesion detection	Retrospective training; prospective testing	Sensitivity, specificity, accuracy, PPV, NPV, time efficiency	Yes	Multicenter	NaN	CE-YOLOv5 (YOLOv5-based model with improvements)	Yes	Cosine learning rate schedule, Adam optimizer	Accuracy: >90%, Sensitivity: 83.2-100%, Specificity: >90%	NaN	Validated on a new set of 298 patients	Outperformed standard YOLOv5 and CRNN models	Limited diversity in lesion types; retrospective design	Model significantly reduced reading time from 33 minutes to 5.62 minutes
P5	3.9	Esmaeil S. Nadimi	10.1038/s41598-025-89648-z	Yes	Proposed an integrated AI pipeline for colon capsule endoscopy (polyp recognition, size estimation, characterization) using human CCE data	2024	Denmark	Colon	Colorectal polyps (adenomas vs. non‑neoplastic).	Polyp / Tumor / Protruded Lesion	2015	5838 augmented polyp images and 5573 augmented normal images for recognition (from original 1751 and 1672 images); 5838 images with segmentation masks for size estimation; 144 images (49 neoplastic, 95 non‑neoplastic) for characterization	FIT‑positive screening participants undergoing colon capsule endoscopy.	Not reported	Not reported	Colon capsule videos from cfc2015 trial.	Odense University Hospital and University of Southern Denmark.	To integrate polyp recognition, size estimation and neoplastic/non‑neoplastic characterization into the CCE workflow.	Retrospective development and testing of three AI models.	Sensitivity, specificity, NPV for polyp recognition; F1 and accuracy for segmentation; sensitivity, specificity and accuracy for characterization.	Polyp detection, segmentation and classification.	Retrospective; cross‑validation on split data.	NaN	NasNetLarge (modified) for recognition; AID‑U‑Net for size estimation; VGG16 for characterization【904385374104930†L190-L216】【904385374104930†L238-L276】【904385374104930†L320-L344】.	Yes	Learning rate 1×10⁻³ with adaptive reduction; mini‑batch 10; training for up to six epochs; segmentation network trained with F1 loss; classification network trained on small dataset with data augmentation.	Polyp recognition sensitivity 99.9 %, specificity 99.4 %, NPV 99.8 %; size estimation F1 88.1 %, accuracy 88 %【904385374104930†L190-L216】【904385374104930†L238-L276】; characterization sensitivity 82 %, specificity 80 %, accuracy 81 %【904385374104930†L320-L344】.	70/30 train/test split for recognition and characterization; cross‑validation not detailed; segmentation network compared with U‑Net and U‑Net++.	No external validation; authors plan to test on >3000 ScotCap videos in future【904385374104930†L412-L439】.	Compared AID‑U‑Net to U‑Net and U‑Net++ showing higher F1; recognition network outperforms earlier CCE polyp detectors.	Small dataset (especially for characterization); no external validation; analysis limited to polyp images; dataset not public【904385374104930†L412-L439】.	Dataset comes from 2015 FIT‑positive trial; emphasises integration of AI modules rather than single tasks.
P2	5.4	Yeong Seok Kwon	10.3748/wjg.v31.i27.106819	Yes	Developed CNN models for automatic organ localisation and detection of small‑bowel lesions using patient data	2025	South Korea	Stomach, small bowel, colon	Suspected small‑bowel bleeding (erosions/ulcers, angiodysplasia, bleeding)	Mixed / General Abnormality	2011‑2022	87 005 images for organ localisation; 28 405 images for lesion detection (from 101 full‑length videos); 32 videos for external validation	Patients undergoing capsule endoscopy for suspected small‑bowel bleeding.	Not reported	Not reported	MiroCam SBCE videos	Departments of Internal Medicine and Medical AI at Hallym University and collaborating hospitals	Develop a model that locates small‑bowel images and detects erosions/ulcers, angiodysplasia and bleeding.	Retrospective training and test set with prospective external validation.	Accuracy and AUC for organ localisation; accuracy, sensitivity, specificity for abnormality detection; reading time.	Organ localisation and lesion detection/classification.	Retrospective; external validation prospective.	NaN	DenseNet161 for localisation; DenseNet201 plus ensemble models for lesion detection with sliding‑window and Savitzky‑Golay post‑processing【798858152312449†L392-L419】.【798858152312449†L423-L451】.	Yes	Learning rate schedules and weighted loss functions; used 7:1:2 and 8:1:1 splits for training/validation/test; adjusted learning rates after plateaus【798858152312449†L392-L419】【798858152312449†L423-L451】.	AUC > 0.99 and accuracy > 97 % for localisation; abnormality detection accuracies 99.3–99.9 %; external validation reading time 8.7 min vs. 53.9 min for conventional reading【798858152312449†L268-L301】.	No k‑fold CV; used fixed splits (7:1:2 for localisation, 8:1:1 for detection).	Yes – external validation on 32 videos from three hospitals【798858152312449†L268-L301】.	Compares AI‑assisted reading against conventional reading; shows faster reading with comparable lesion detection.	Limited patient numbers and class imbalance; single-platform (MiroCam); only three lesion types; limited external validation; absent advanced imaging modalities【798858152312449†L845-L912】.	Developed heavy post‑processing (Savitzky–Golay) to smooth predictions; dataset not public; co‑first authors Kwon and Park.【798858152312449†L228-L239】
P4	2.9	Miguel José Mascarenhas Saraiva	10.1136/bmjgast‑2024‑001655	Yes	Developed a ResNet‑based CNN to automatically detect protruding lesions across the entire GI tract using 1245 capsule exams with patient data	2025	Portugal	Oesophagus, stomach, small bowel, colon	Protruding lesions (polyps, epithelial and subepithelial tumours)	Polyp / Tumor / Protruded Lesion	2021 – 202	191 455 frames (52 717 with lesions) extracted from 1245 CE/CCE videos; training set 174 670 frames, test set 16 785 frames	Patients undergoing capsule or colon capsule endoscopy for various indications.	Not reported	Not reported	CE/CCE videos from six devices (PillCam Colon 1 & 2, Crohn’s capsule, SB3, OMOM HD, Olympus Endocapsule 10) at two Portuguese centres.	Gastroenterology departments of Centro Hospitalar Universitário de São João and ManopH Clinic.	Can a CNN identify protruding lesions throughout the GI tract on capsule images?	Multicentre retrospective cohort with exam‑split training/testing and fivefold CV.	Sensitivity, specificity, PPV, NPV, accuracy, AUC‑ROC, AUC‑PR; per‑segment performance.	Lesion detection/classification.	Retrospective; still‑frame analysis.	NaN	ResNet backbone with custom dense layers; trained using PyTorch with rotation/mirroring augmentation【514681719123971†L282-L301】.	Yes	Hyper‑parameters (learning rate, batch size, epochs) selected by trial and error; data augmentation.	Cross‑validation mean sensitivity 72.2 %, specificity 97.6 %, accuracy 93.3 % (AUC‑ROC 0.94)【514681719123971†L416-L433】. Test set sensitivity 79.7 %, specificity 96.5 %, PPV 81.5 %, NPV 96.0 %, accuracy 93.7 %【514681719123971†L416-L531】.	Fivefold cross‑validation on training set with StratifiedGroupKFold【514681719123971†L338-L376】.	No external validation.	Notes that AI improved detection but still missed lesions in oesophagus; emphasises need for prospective studies.	Retrospective design; still‑frame evaluation; lack of external validation; limited oesophageal frames; no clinical data due to privacy rules【514681719123971†L790-L819】.	Confirms that stomach frames dominated dataset; performed per‑segment analysis with sensitivity highest in stomach and lowest in oesophagus【514681719123971†L568-L680】.
P7	12.2	Patrícia Andrade	10.1016/j.cgh.2025.09.036	Yes	Multicenter validation showing that AI‑assisted reading detects ulcers and erosions in Crohn’s disease better than standard reading; uses deep learning on patient capsule data	2025	Portugal, Spain, Brazil, USA	Small bowel	Crohn’s disease – ulcers and erosions	IBD (Crohn’s, UC)	2021–2024	259 SBCE exams across two devices (PillCam SB3 and Olympus EC‑10); 93 patients (35.9 %) had ulcers/erosions【451980608830527†L334-L350】.	Patients with Crohn’s disease undergoing SBCE.	Not reported	Not reported	SBCE videos from multiple hospitals.	Departments of Gastroenterology at São João University Hospital (Portugal), Hospital Puerta de Hierro (Spain), University of South Alabama (USA) and Brazilian centres.	Validate AI‑assisted SBCE for detection of ulcers and erosions compared with standard‑of‑care reading.	Cross‑sectional cohort study with independent reference board.	Sensitivity, specificity, PPV, NPV, accuracy, detection yield, reading time.	Lesion detection/classification.	Multicentre; cross-sectional.	NaN	Deep learning model (architecture not specified).	Yes	Not reported.	AI‑assisted reading sensitivity 90.2 %, specificity 84.4 %, PPV 76.1 %, NPV 94.0 %, accuracy 86.5 %, detection yield 94.7 %, median reading time 172 s per exam【451980608830527†L344-L350】.	Not stated.	Not specifically – multicentre design serves as validation.	Compares AI-assisted reading to standard of care, showing improved sensitivity and reduced reading time.	Model architecture unspecified; limited details; emphasises need for improved AI for Crohn’s lesions.	Study available only as abstract; details about model training and patient demographics missing.
P8	7.6	Miguel Mascarenhas Saraiva	10.14309/ajg.0000000000003756	Yes	Real‑life multicentre validation of AI‑assisted detection and differentiation of pleomorphic lesions across three capsule systems	2025	Portugal, Spain, Brazil, USA	Panenteric GI tract	Pleomorphic lesions (vascular, mucosal and mixed lesions)	Bleeding / Vascular	Not reported;	330 capsule endoscopy videos; AI detected 605 of 635 lesions versus 354 lesions by conventional reading; 96.1 % detection rate vs 76.3 % for standard reading	Patients undergoing CE across seven centres.	Not reported	Not reported	Capsule videos from PillCam, Olympus and OMOM systems.	Departments of Gastroenterology at seven centres in Portugal, Spain, Brazil and USA.	Assess AI‑assisted detection and differentiation of pleomorphic lesions compared with standard reading.	Multicentre prospective validation.	Detection rate, sensitivity, reading time.	Lesion detection and differentiation.	Prospective, real‑life clinical study.	NaN	Deep learning model (details not provided).	Yes	Not reported.	AI detection rate 96.1 % vs 76.3 % with standard reading; sensitivity 97.5 % vs 78.2 %; reading time ~203 s per exam【941308874174384†L223-L329】.	Not reported.	Multicentre design serves as external validation.	Shows AI exceeds gastroenterologists’ performance in real life.	Architectural details absent; patient demographics not provided; only pleomorphic lesions studied.	First trans‑Atlantic AI validation; uses three capsule systems.
P9	6.9	Maxime Le Floch	10.1038/s41597‑025‑05112‑7	Yes	Provides an open multi‑label video capsule dataset (80 videos, 3.5 million frames) with baseline deep learning models	2025	Germany	Entire GI tract	Multiple pathologies (ulcer, bleeding, polyp, erythema, erosion, angiectasia, IBD, etc.)	IBD (Crohn’s, UC)	2011–2023	80 pathologic videos from 449 recordings; 3 513 539 frames with 29 labels	Patients undergoing VCE at University Hospital Carl Gustav Carus and an outpatient practice.	Not reported (metadata included).	Not reported	VCE recordings from Olympus Endocapsule 10 and PillCam SB2/SB3/Colon 2; publicly available via figshare.	Department of Medicine I, University Hospital Carl Gustav Carus, Dresden.	Create and release a large annotated VCE dataset and provide baseline AI models.	Data descriptor with baseline experiments.	F1 score, AUC, accuracy for technical, anatomical and pathological labels.	Multi‑label classification of quality, anatomy and pathology.	Retrospective dataset; cross‑validation experiments.	NaN	ResNet‑50 for baseline classification	Yes	Used weighted sampling, early stopping, learning rate 0.001 and batch size 128 with augmentations	Micro‑averaged F1 ~0.89 for anatomical tasks; F1 0.88–0.89 for bubbles/dirt; lower F1 for less frequent classes	Fivefold cross‑validation on 60 training videos; 20 videos reserved for testing.	No.	Provides baseline; emphasises dataset size compared to prior work.	Only pathological videos selected; class imbalance; performance modest for rare categories; dataset from two centres.	Dataset includes age/gender/capsule system metadata; invites research community to improve models.
P15	3.9	Martins M.	10.1038/s41598-025-03397-7	Yes		2025	Portugal; Spain (multicenter)	Esophagus; Stomach (Esophagogastric)	Detection of pleomorphic esophageal and gastric lesions	Mixed / General Abnormality	June 2021 - May 2023	59,482 frames; 774 CE procedures; 11,925 lesion frames	Not specified (CE procedures)			Multicenter CE still frames from PillCam SB3, PillCam Crohn’s, OMOM HD, Olympus Endocapsule 10		Develop ubiquitous interoperable AI model to detect E-G lesions	Multicenter retrospective diagnostic study (exam-based split; 5-fold CV)	Sensitivity, Specificity, PPV, NPV, Accuracy, AUC-ROC, AUC-PR	Binary classification (normal vs clinically relevant lesion) - detection	Five hospitals/centers (Portugal and Spain)	Ethics committee approval CE 407/2020; GDPR pseudonymization	XCiT (XCiT-Tiny-24-P8-224) Vision Transformer; compared with ResNet10, EfficientNet, ConvXNet, DenseNet, MobileNet	Yes (Vision Transformer variant, transfer learning from ImageNet)	Learning rate 0.0001, batch size 64, dropout 0.2, pretrained weights, epochs optimized experimentally, data augmentation (rotation)	Training CV mean: Sens 85.0% (95% CI 76.5–93.5), Spec 96.3% (93.9–98.7), PPV 83.6% (69.7–97.6), NPV 95.5% (90.5–100.0), Acc 93.6% (91.7–95.4), AUC-ROC 0.98 (0.97–0.98). Testing: Sens 92.2%, Spec 95.1%, PPV 79.3%, NPV 98.3%, Acc 94.6%	Yes - 5-fold cross validation (training/validation)	No external dataset; independent test set (10% exam-based hold-out) internal	Yes; discussed and benchmarked against prior models and Non-ViT architectures (Supplementary Table 1)	No lesion differentiation, dataset imbalance (esophagus vs stomach; normal vs lesion), lack of clinical metadata, limited generalizability	Multicenter, multiple devices, proof-of-concept ubiquitous model; data available on request from corresponding author
P18	2.4	Houdeville C.	10.1016/j.clinre.2024.102509	Yes	Meets all inclusion criteria; AI applied for detection/classification in WCE with external validation	2025	France; Netherlands	Small bowel	Detection and summarization of vascular lesions (angiodysplasia, erythematous patches)	Bleeding / Vascular	Jan 2019 – Dec 2021 (training); external data collected later	148 patients (75 training + 73 external validation); 1525 images used for ML training	Adults with suspected small bowel bleeding (SSBB)	Mean 72 years (train), 78 years (validation)	52% (train), 53% (validation)	SB3 PillCam® (Medtronic); patient videos from Sorbonne University and Radboud University Medical Center	Center for Digestive Endoscopy, Saint-Antoine Hospital (APHP), Radboud UMC	Can a summarizing ML algorithm improve WCE reporting by selecting relevant lesion frames?	Retrospective development and external validation study	Sensitivity, specificity, accuracy, AUC, reduction in number of reviewed images	Lesion classification and image summarization in capsule endoscopy videos	Two medical centers (France, Netherlands)	Ethics approval obtained (Sorbonne University No. 20220323160820); patient consented for data use	Random Forest (best), SVM, AdaBoost, Gradient Boosting; preceded by DL-based lesion detector	Yes (DL detector for lesion identification before ML summarization)	GridSearchCV; best RF parameters: 300 trees, max depth 60; PCA feature reduction	Acc 84.2%, AUC 0.873, Spec 91.1%, Sens 78.2%, 98% agreement (external), 91.6% reduction in reported images	Train-test split (80/20) with hyperparameter tuning; no k-fold CV	Yes – independent 73-case dataset from Radboud UMC (Netherlands)	Compared with SVM, AdaBoost, Gradient Boosting; referenced prior CNN-based summarization works	Retrospective design, limited dataset, PCA may lose information, prospective evaluation needed	Proof-of-concept; patented (EP 23219838.2); could extend to Crohn’s, colon, and stomach capsules
P19	2.1	Chen J.	10.2147/IJGM.S522587	Yes	Meets all inclusion criteria; Transformer-based AI system for SBCE classification, validated on multi-center datasets	2025	China (Suzhou, Shanghai)	Small bowel	Detection and classification of small bowel lesions (12 categories, including bleeding, erosion, polyp, stenosis, etc.)	Mixed / General Abnormality	Not specified (data collected before 2025)	34,799 images from 4 datasets; 27,036 training, 6,750 validation, 1,013 test	Patients undergoing small bowel capsule endoscopy for various lesions	Not reported	Not reported	Four datasets (SEE-AI open dataset, Kvasir-Capsule, Changshu Hospital of TCM, Changshu First People’s Hospital)	Changshu Hospital Affiliated to Soochow University; Center of Intelligent Medical Technology Research	Can Transformer-based AI systems enhance lesion recognition, accuracy, and speed in small bowel capsule endoscopy?	Development and validation study using retrospective datasets (multi-center, multi-device)	Accuracy, Sensitivity, Specificity, F1 Score, AUC, Diagnostic Speed, Comparison with Endoscopists	Multi-class lesion classification (12 types) and real-time assisted reading system (FocalCE-Master)	Four centers (China, multicenter, multi-device)	Ethics approval from Changshu Hospital IRB (L2024054); written informed consent obtained	ViT, CvT, Swin Transformer V2, CaiT, and FocalNet (best performer, Transformer architecture)	Yes (Vision Transformers, pretrained on ImageNet, fine-tuned for SBCE classification)	AdamW optimizer (LR 1e−5), StepLR (step=7, γ=0.1), batch size=64, 60 epochs, early stopping (patience=8)	FocalNet: Accuracy 92.68%, Sensitivity 85.69%, Specificity 98.58%, F1=85.84%, AUC=0.98, FPS=592.4, 593x faster than humans	Train/validation/test split (80/20, separate test set); no k-fold CV	Yes – independent dataset (Dataset #4, 1,013 images) from different centers and devices	Benchmarked vs other Transformer models and human endoscopists (junior and senior); comparable to senior doctors	No prospective clinical validation; limited Crohn’s and parasitic cases; possible feature overlap between lesion types	AI system FocalCE-Master achieved diagnostic accuracy comparable to experts and is 357x faster; includes Grad-CAM and SHAP for interpretability
P21	2.9	Rosa B.	10.1136/bmjgast-2025-001906	Yes	AI-assisted PCE improves diagnostic accuracy and sensitivity in pan-intestinal capsule endoscopy for suspected GI bleeding; meets inclusion criteria	2025	Portugal	Small bowel and colon (pan-intestinal)	Detection of potentially haemorrhagic lesions in suspected mid-lower gastrointestinal bleeding	Bleeding / Vascular	Not specified (retrospective analysis of prospective 2024 cohort)	100 patients (65% female, mean age 66.5 years)	Patients with suspected mid-lower GI bleeding (melena, haematochezia, or IDA)	Median 70 years (range 18–92)	35% male	Single tertiary center, prospectively enrolled cohort from prior PCE study; AI applied retrospectively	Hospital da Senhora da Oliveira, Guimarães, Portugal; São João University Hospital, Porto	Does AI-assisted PCE improve diagnostic accuracy compared to conventional reading and colonoscopy in detecting haemorrhagic lesions?	Retrospective analysis of a prospective single-center cohort comparing AI-assisted vs conventional PCE vs colonoscopy	Sensitivity, specificity, PPV, NPV for lesion detection (vascular, ulcers, bleeding, protruding); comparison with colonoscopy	AI-assisted diagnostic reading using externally validated CNN for lesion detection in PCE videos	Single tertiary center; prospective patient cohort, retrospective AI analysis	Ethics approval: Hospital da Senhora da Oliveira (Ref. 187/2024); informed consent waived for secondary analysis	Dual CNN architecture (small bowel and colon networks) externally validated for PCE lesion detection	Yes (CNN-based lesion detection model applied to full PCE videos)	Not reported; used externally validated CNN trained for PCE lesion detection	AI-PCE vs CR-PCE: Sensitivity 95% vs 67%; Specificity 97% both; PPV 98% both; NPV 92% vs 63%; AUC 0.963. AI-PCE vs colonoscopy: Sensitivity 95% vs 32%; PPV 100% vs 65%; NPV 94% vs 65%	Not applicable (external validation performed previously on CNN)	Yes – CNN model previously externally validated for panenteric detection; applied prospectively to new cohort	Benchmarked against conventional PCE and colonoscopy; aligned with prior studies showing improved AI diagnostic accuracy in CE	Single center, small sample (n=100), retrospective analysis, incomplete PCE (76%), limited lesion subtype counts, no cost-effectiveness assessment	AI-PCE significantly improved detection, especially for vascular and ulcer/erosion lesions; potential to replace colonoscopy as first-line for MLGIB; reduces reading time and false negatives
