# Supplementary material for: Artificial Intelligence in Gastrointestinal Wireless Capsule Endoscopy: A Systematic Literature Review and Meta-Analysis
Source: Diagnostics (Basel). 2026 Apr 23;16(9):1269. doi: 10.3390/diagnostics16091269 (PMC13162847; doi:10.3390/diagnostics16091269)
Supplement: Supplementary file 1 [file diagnostics-16-01269-s001.zip › S4_ROB_results.xlsx]

## Sheet: Sheet1
Covidence ID	First Author	Year	Impact Factor	DOI	Patient Selection	Index Test (AI Model)	Reference Standard (Ground Truth for Diagnosis)	Flow and Timing
223	Teng Zhou	2017	7	10.1016/j.compbiomed.2017.03.031	Low	Low	Low	Low
227	Dimitris K. Iakovidis	2018	10.048	10.1109/TMI.2018.2837002	Low	Low	Low	Unclear
122	Zhen Ding	2019	22.68	10.1053/j.gastro.2019.06.025	Low	Low	Low	Low
303	Romain Leenhardt	2019	7.2	10.1016/j.gie.2018.06.036	Low	Low	Unclear	Low
332	Amit Kumar Kundu	2019	6.698	10.1016/j.compbiomed.2019.103478	Low	Low	Low	Low
225	Tomonori Aoki	2019	6.7	10.1016/j.gie.2018.10.027	Low	Low	Low	Low
216	Sen Wang	2019	1.018	10.1155/2019/7546215	Low	Unclear	Low	High
405	Libin Lan	2019	3.745	10.1109/ACCESS.2019.2901568	Low	Unclear	Unclear	Unclear
116	U Deding	2020	4.62	10.1177/2050640620937593	High	Unclear	Low	Unclear
200	Eyal Klang	2020	7.2	10.1016/j.gie.2019.11.012	Low	Low	Low	Low
326	Keita Otani	2020	10.093	10.1055/a-1167-8157	Low	Low	Low	Low
436	Yixuan Yuan	2020	5.3	10.1109/TASE.2019.2936645	Low	Low	Low	Unclear
131	Akiyoshi Tsuboi	2020	5	10.1111/den.13507	Low	Low	Low	Low
264	Tomonori Aoki	2020	3.7	10.1111/jgh.14941	Low	High	Low	Low
250	Hiroaki Saito	2020	6.7	10.1016/j.gie.2020.01.054	Low	Low	Low	Low
121	Charles Houdeville	2021	3.5	10.1016/j.dld.2021.08.026	High	High	Low	High
135	Tonmoy Ghosh	2021	2.3	10.1007/s10278-021-00428-3	High	High	Low	Low
168	Chao Liao	2021	5.43	10.1016/j.cmpb.2021.106189	Low	Low	Low	Low
170	Jürgen Herp	2021	3.2	10.3390/diagnostics11020193	High	Unclear	Low	High
181	Andrea Caroppo	2021	3.8	10.1016/j.compmedimag.2020.101852	Low	Low	Low	Low
398	Furqan Rustam	2021	3.9	10.1109/ACCESS.2021.3061592	High	Unclear	Unclear	High
133	Ji Xia	2021	6.7	10.1016/j.gie.2020.05.027	Low	Low	Low	Unclear
148	Yunseob Hwang	2021	5	10.1111/den.13787	Unclear	Low	Low	Low
71	Miguel José Mascarenhas Saraiva	2021	3.3	10.1136/bmjgast-2021-000753	Low	Unclear	Low	Unclear
251	Tomonori Aoki	2021	9.4	10.1016/j.gie.2020.04.080	Low	Low	Low	Low
79	Miguel José Mascarenhas Saraiva	2021	2.7	10.1007/s10151-021-02517-5	Unclear	Unclear	Unclear	Low
305	Yiftach Barash	2021	6.7	10.1016/j.gie.2020.05.066	Low	Unclear	Low	Unclear
179	Miguel Mascarenhas Saraiva	2021	2.5	10.3390/medicina57121378	Unclear	High	Low	High
253	Eyal Klang	2021	10	10.1093/ecco-jcc/jjaa234	Low	Unclear	Low	Low
176	Samir Jain	2021	4.3	10.1016/j.compbiomed.2021.104789	Low	Unclear	Low	Low
30	Miguel Mascarenhas Saraiva	2022	3	10.1159/000518901	Unclear	Unclear	Low	Low
87	Guillem Pascual	2022	6.7	10.1016/j.compbiomed.2022.105631	Low	Low	Low	Low
142	João Afonso	2022	2.6	10.1007/s11517-021-02486-9	High	Unclear	Low	Unclear
157	Jun-Xiao Zhou	2022	5.37	10.3748/wjg.v28.i41.5931	Low	Unclear	Low	Low
158	Md. Jahin Alam	2022	3.5	10.1109/JTEHM.2022.3198819	Low	Low	Low	Low
193	Naoki Higuchi	2022	3.7	10.1371/journal.pone.0269728	Low	Unclear	Low	Low
248	João Pedro Sousa Ferreira	2022	9.07	10.1093/ecco-jcc/jjab117	Low	Low	Low	Low
297	Saqib Mahmood	2022	4.67	10.3390/biomedicines10092195	Low	Unclear	Low	Low
406	Meryem Souaidi	2022	3.9	10.1109/ACCESS.2022.3171238	High	Unclear	Unclear	High
199	Miguel Mascarenhas	2022	3.9	10.3390/diagnostics12061445	Unclear	Unclear	Low	Unclear
109	Tom Kratter	2022	3.99	10.3390/diagnostics12102490	Unclear	Unclear	Low	Unclear
50	Xia Xie	2022	13.37	10.1001/jamanetworkopen.2022.21992	Low	Low	Low	Low
201	SangYup Oh	2023	3.2	10.3390/diagnostics13193133	Low	Low	Low	Unclear
210	Raizy Kellerman	2023	4	10.1177/17562848231172556	Low	Low	Low	Low
217	Mehrdokht Bordbar	2023	2.5	10.1186/s12938-023-01186-9	Low	Unclear	Low	Unclear
220	Sharib Ali	2023	5	10.1038/s41597-023-01981-y	Low	Low	Low	Low
243	Ye Chu	2023	5.374	10.3748/wjg.v29.i5.879	Unclear	Unclear	Low	Low
294	Sofia A. Athanasiou	2023	3.2	10.3390/diagnostics13050865	High	Unclear	Low	Unclear
301	Akihiko Sumioka	2023	7.2	10.1016/j.gie.2023.07.024	Low	Low	Low	Low
307	Javeria Naz	2023	4.67	10.3390/biomedicines11061723	Low	Low	Low	Low
97	Ayako Nakada	2023	3.9	10.3390/biomedicines11030942	Low	Low	Unclear	Low
128	Tomonori Aoki	2024	4.1	10.1111/jgh.16369	High	Unclear	Low	High
274	Ali Sahafi	2024	3.2	10.3390/diagnostics14050474	Unclear	Low	Low	Unclear
295	Rui-Ya Zhang	2024	5.37	10.3748/wjg.v30.i2.170	Low	Low	Low	Low
395	Tsedeke Temesgen Habe	2024	3.9	10.1109/ACCESS.2024.3456100	Low	Unclear	Unclear	Unclear
409	Mohamed Achraf Belabbes	2024	3.9	10.1109/ACCESS.2024.3360853	High	Unclear	Low	High
96	Kyung Seok Choi	2024	5	10.1111/den.14670	Low	Low	Low	Low
124	Akihito Yokote	2024	1.3	10.1002/deo2.258	Low	Unclear	Unclear	Unclear
317	Dong Liu	2024	3.8	10.1038/s41598-024-74123-y	Unclear	Unclear	Low	Unclear
21	Xia Xie	2024	6.7	10.1016/j.gie.2024.06.004	Low	Low	Low	Low
107	Seung-Joo Nam	2024	3.9	10.3390/biomedicines12081704	Low	Unclear	Unclear	High
203	Lan Li	2024	2.6	10.1016/j.clinre.2024.102334	Unclear	Unclear	Unclear	High
P5	Esmaeil S. Nadimi	2024	3.9	10.1038/s41598-025-89648-z	Low	Unclear	Low	Unclear
P2	Yeong Seok Kwon	2025	5.4	10.3748/wjg.v31.i27.106819	Low	Low	Low	Unclear
P4	Miguel José Mascarenhas Saraiva	2025	2.9	10.1136/bmjgast‑2024‑001655	Low	Unclear	Low	Unclear
P7	Patrícia Andrade	2025	12.2	10.1016/j.cgh.2025.09.036	High	Unclear	Low	High
P8	Miguel Mascarenhas Saraiva	2025	7.6	10.14309/ajg.0000000000003756	Low	Low	Low	Unclear
P9	Maxime Le Floch	2025	6.9	10.1038/s41597‑025‑05112‑7	Low	Unclear	Low	High
P15	Martins M.	2025	3.9	10.1038/s41598-025-03397-7	Low	Low	Low	Unclear
P18	Houdeville C.	2025	2.4	10.1016/j.clinre.2024.102509	Low	Low	Low	Unclear
P19	Chen J.	2025	2.1	10.2147/IJGM.S522587	Low	Low	Low	Unclear
P21	Rosa B.	2025	2.9	10.1136/bmjgast-2025-001906	Low	Low	Low	Unclear
