# Supplementary material for: Artificial Intelligence in Gastrointestinal Wireless Capsule Endoscopy: A Systematic Literature Review and Meta-Analysis
Source: Diagnostics (Basel). 2026 Apr 23;16(9):1269. doi: 10.3390/diagnostics16091269 (PMC13162847; doi:10.3390/diagnostics16091269)
Supplement: Supplementary file 1 [file diagnostics-16-01269-s001.zip › S5_grouped_meta_summary_category.xlsx]

## Sheet: Sheet1
Metric	Category	n	Pooled Mean (%)	CI Low (%)	CI Upper (%)	I²	τ²
Accuracy	Mixed / General Abnormality	9	95.0802	93.2458	96.9147	97.8828	0.000744008
Accuracy	Bleeding / Vascular	10	96.9066	95.7001	98.1132	97.0571	0.000350553
Accuracy	Ulcer / Erosion / Inflammation	7	94.8789	92.6948	97.0631	95.8697	0.000821501
Accuracy	IBD (Crohn’s, UC)	5	91.869	87.6204	96.1177	97.657	0.00227809
Accuracy	Polyp / Tumor / Protruded Lesion	6	94.1707	91.668	96.6734	95.5492	0.000924489
Sensitivity	Mixed / General Abnormality	11	94.4903	92.6018	96.3788	98.301	0.000971715
Sensitivity	Bleeding / Vascular	14	95.9534	94.6857	97.2212	97.7983	0.000549474
Sensitivity	Ulcer / Erosion / Inflammation	5	91.6939	87.7407	95.6471	96.8065	0.00195894
Sensitivity	IBD (Crohn’s, UC)	2	91.5415	90.5649	92.5181	0	0
Sensitivity	Polyp / Tumor / Protruded Lesion	6	90.3686	85.226	95.5112	99.2671	0.00405151
Specificity	Mixed / General Abnormality	8	94.3441	93.0156	95.6726	98.9417	0.000319975
Specificity	Bleeding / Vascular	10	96.9179	95.6331	98.2027	96.5606	0.000400359
Specificity	Ulcer / Erosion / Inflammation	5	94.5796	92.4939	96.6652	91.9061	0.000515461
Specificity	Polyp / Tumor / Protruded Lesion	5	94.0025	90.7787	97.2263	98.6143	0.00130149
AUC	Mixed / General Abnormality	6	96.6953	95.0148	98.3758	96.9914	0.000410353
AUC	Bleeding / Vascular	7	98.3121	97.5468	99.0774	96.8781	9.09544e-05
AUC	Ulcer / Erosion / Inflammation	3	97.935	95.7522	100.118	95.9964	0.000352135
AUC	IBD (Crohn’s, UC)	5	92.0444	87.2459	96.8428	98.3937	0.00292595
AUC	Polyp / Tumor / Protruded Lesion	5	95.4959	93.0058	97.986	95.9641	0.000764756
