# Supplementary material for: Artificial Intelligence in Gastrointestinal Wireless Capsule Endoscopy: A Systematic Literature Review and Meta-Analysis
Source: Diagnostics (Basel). 2026 Apr 23;16(9):1269. doi: 10.3390/diagnostics16091269 (PMC13162847; doi:10.3390/diagnostics16091269)
Supplement: Supplementary file 1 [file diagnostics-16-01269-s001.zip › S6_grouped_meta_summary_by_GI_region.xlsx]

## Sheet: Sheet1
Metric	Region	n	Pooled Mean (%)	CI Low (%)	CI Upper (%)	I²	τ²
Accuracy	Small Bowel	20	94.5505	93.2343	95.8668	98.0865	0.000852743
Accuracy	Different Parts of GI Tract	10	95.4003	93.7178	97.0828	97.4599	0.00069494
Accuracy	Colon	5	95.2862	92.9026	97.6699	95.3763	0.000695898
Accuracy	Entire GI tract	2	94.9299	90.7855	99.0743	94.6251	0.000846559
Sensitivity	Small Bowel	25	93.935	92.9412	94.9288	98.5336	0.000588514
Sensitivity	Different Parts of GI Tract	11	93.4885	91.1455	95.8315	98.3363	0.00151669
Sensitivity	Colon	4	94.728	90.7604	98.6957	98.6324	0.00159116
Specificity	Small Bowel	20	95.6882	94.9022	96.4742	98.2012	0.000282976
Specificity	Different Parts of GI Tract	9	94.1692	91.5315	96.8068	98.5956	0.00157908
Specificity	Colon	3	97.2402	94.9349	99.5454	96.7996	0.000389116
AUC	Small Bowel	17	96.9234	96.196	97.6508	97.4476	0.000205927
AUC	Different Parts of GI Tract	4	94.3962	91.206	97.5863	95.8849	0.00100763
AUC	Colon	3	97.0618	94.7836	99.3401	93.8418	0.000377103
AUC	Entire GI tract	2	92.042	86.1627	97.9213	95.9611	0.0017273
